# Supplementary material for: Effect of Carbon Sources in Carotenoid Production from Haloarcula sp. M1, Halolamina sp. M3 and Halorubrum sp. M5, Halophilic Archaea Isolated from Sonora Saltern, Mexico
Source: Microorganisms. 2021 May 20;9(5):1096. doi: 10.3390/microorganisms9051096 (PMC8160830; doi:10.3390/microorganisms9051096)
Supplement: Supplementary file 1 [file microorganisms-09-01096-s001.zip]

Archive with 1 entries (1 files):
- microorganisms-1212290-supplementary.pdf
